# Supplementary material for: Environmental Enrichment Components Required to Reduce Methamphetamine-Induced Behavioral Sensitization in Mice: Examination of Behaviors and Neural Substrates
Source: J Clin Med. 2022 May 28;11(11):3051. doi: 10.3390/jcm11113051 (PMC9181252; doi:10.3390/jcm11113051)
Supplement: Supplementary file 1 [file jcm-11-03051-s001.zip]

Archive with 1 entries (1 files):
- jcm-1689862-supplementary.pdf
